# Supplementary material for: Comprehensive Analysis and Experimental Validation of a Novel Estrogen/Progesterone-Related Prognostic Signature for Endometrial Cancer
Source: J Pers Med. 2022 May 31;12(6):914. doi: 10.3390/jpm12060914 (PMC9225250; doi:10.3390/jpm12060914)
Supplement: Supplementary file 1 [file jpm-12-00914-s001.zip]

Archive with 1 entries (1 files):
- jpm-1652711-supplementary.pdf
